# Supplementary material for: Temperature and Diet Acclimation Modify the Acute Thermal Performance of the Largest Extant Amphibian
Source: Animals (Basel). 2022 Feb 21;12(4):531. doi: 10.3390/ani12040531 (PMC8868240; doi:10.3390/ani12040531)
Supplement: Supplementary file 1 [file animals-12-00531-s001.zip]

Archive with 1 entries (1 files):
- animals-1570663-supplementary.pdf
